# Supplementary material for: Celf4 Regulates Excitability of Bushy Cells in the Cochlear Nucleus of the Mouse Brainstem
Source: Cell Mol Neurobiol. 2026 Apr 24;46:101. doi: 10.1007/s10571-026-01732-8 (PMC13243167; doi:10.1007/s10571-026-01732-8)
Supplement: Supplementary file 7 — Supplementary file7 (XLSX 18 KB) [file 10571_2026_1732_MOESM7_ESM.xlsx]

## Sheet: Fig.2
Figure & Panel	Measurement	Statistical Test	Statistical Values	Post-hoc (Sidak multiple comparison test)
Fig.2B	ABR threshold	Two-way ANOVA	genotype effect: F (1, 7) = 0.8120, p = 0.3975; interval effect: F (4, 28) = 43.63, p < 0.0001; interaction: F (4, 23) = 0.3130, p = 0.8663	all p > 0.05
Fig.2C	Wave I amplitude at 4 kHz		genotype effect: F (1, 7) = 1.290, p = 0.2934; interval effect: F (5, 35) = 8.204, p < 0.0001; interaction: F (5, 26) = 1.983, p = 0.1148	all p > 0.05
	Wave I amplitude at 8 kHz		genotype effect: F (1, 7) = 1.723, p = 0.2307; interval effect: F (11, 77) = 86.19, p < 0.0001; interaction: F (11, 62) = 0.7431, p = 0.6934	all p > 0.05
	Wave I amplitude at 16 kHz		genotype effect: F (1, 7) = 0.01429, p = 0.9082; interval effect: F (12, 84) = 151.3, p < 0.0001; interaction: F (12, 70) = 0.5192, p = 0.8954	all p > 0.05
	Wave I amplitude at 32 kHz		genotype effect: F (1, 7) = 2.440, p = 0.1622; interval effect: F (9, 63) = 122.5, p < 0.0001; interaction: F (9, 29) = 1.118, p = 0.3819	all p > 0.05
Fig.2D	Wave II amplitude at 4 kHz		genotype effect: F (1, 7) = 7.486, p = 0.0291; interval effect: F (5, 35) = 14.60, p < 0.0001; interaction: F (5, 26) = 0.9204, p = 0.4835	all p > 0.05
	Wave II amplitude at 8 kHz		genotype effect: F (1, 7) = 3.813, p = 0.0918; interval effect: F (11, 77) = 115.4, p < 0.0001; interaction: F (11, 62) = 0.7594, p = 0.6780	all p > 0.05
	Wave II amplitude at 16 kHz		genotype effect: F (1, 7) = 3.060, p = 0.1237; interval effect: F (12, 84) = 31.65, p < 0.0001; interaction: F (12, 70) = 0.5700, p = 0.8588	all p > 0.05
	Wave II amplitude at 32 kHz		genotype effect: F (1, 7) = 0.05132, p = 0.8273; interval effect: F (9, 63) = 102.6, p < 0.0001; interaction: F (9, 29) = 2.886, p = 0.0145	all p > 0.05
Fig.2E	Wave III amplitude at 4 kHz		genotype effect: F (1, 7) = 2.108e-005, p = 0.9965; interval effect: F (5, 35) = 12.17, p < 0.0001; interaction: F (5, 24) = 1.501, p = 0.2267	all p > 0.05
	Wave III amplitude at 8 kHz		genotype effect: F (1, 7) = 0.2728, p = 0.6176; interval effect: F (11, 77) = 29.75, p < 0.0001; interaction: F (11, 62) = 0.2593, p = 0.9909	all p > 0.05
	Wave III amplitude at 16 kHz		genotype effect: F (1, 7) = 0.3549, p = 0.5701; interval effect: F (12, 84) = 24.66, p < 0.0001; interaction: F (12, 70) = 1.145, p = 0.3395	all p > 0.05
	Wave III amplitude at 32 kHz		genotype effect: F (1, 7) = 1.452, p = 0.2673; interval effect: F (9, 63) = 93.14, p < 0.0001; interaction: F (9, 29) = 0.6340, p = 0.7587	all p > 0.05
Fig.2F	Wave I latency at 4 kHz		genotype effect: F (1, 7) = 1.271, p = 0.2968; interval effect: F (5, 35) = 69.13, p < 0.0001; interaction: F (5, 26) = 0.7775, p = 0.5748	all p > 0.05
	Wave II latency at 4 kHz		genotype effect: F (1, 7) = 1.424, p = 0.2717; interval effect: F (5, 35) = 114.7, p < 0.0001; interaction: F (5, 26) = 3.939, p = 0.0086	65 dB SPL, p = 0.0039
	Wave III latency at 4 kHz		genotype effect: F (1, 7) = 2.226, p = 0.1794; interval effect: F (5, 35) = 70.70, p < 0.0001; interaction: F (5, 24) = 1.982, p = 0.1178	all p > 0.05
	Wave I latency at 8 kHz		genotype effect: F (1, 7) = 2.115, p = 0.1892; interval effect: F (11, 77) = 257.8, p < 0.0001; interaction: F (11, 62) = 1.352, p = 0.2188	all p > 0.05
	Wave II latency at 8 kHz		genotype effect: F (1, 7) = 0.4887, p = 0.5071; interval effect: F (11, 77) = 244.3, p < 0.0001; interaction: F (11, 62) = 0.5421, p = 0.8668	all p > 0.05
	Wave III latency at 8 kHz		genotype effect: F (1, 7) = 0.0004428, p = 0.9838; interval effect: F (11, 77) = 92.16, p < 0.0001; interaction: F (11, 62) = 1.093, p = 0.3815	all p > 0.05
	Wave I latency at 16 kHz		genotype effect: F (1, 7) = 0.06199, p = 0.8105; interval effect: F (12, 84) = 256.3, p < 0.0001; interaction: F (12, 70) = 0.8202, p = 0.6292	all p > 0.05
	Wave II latency at 16 kHz		genotype effect: F (1, 7) = 0.1531, p = 0.7072; interval effect: F (12, 84) = 116.9, p < 0.0001; interaction: F (12, 70) = 1.599, p = 0.1118	all p > 0.05
	Wave III latency at 16 kHz		genotype effect: F (1, 7) = 0.5023, p = 0.5014; interval effect: F (12, 84) = 156.4, p < 0.0001; interaction: F (12, 70) = 2.352, p = 0.0133	all p > 0.05
	Wave I latency at 32 kHz		genotype effect: F (1, 7) = 0.1462, p = 0.7135; interval effect: F (9, 63) = 69.62, p < 0.0001; interaction: F (9, 29) = 1.675, p = 0.1408	all p > 0.05
	Wave II latency at 32 kHz		genotype effect: F (1, 7) = 0.4416, p = 0.5276; interval effect: F (9, 63) = 58.42, p < 0.0001; interaction: F (9, 29) = 0.6516, p = 0.7442	all p > 0.05
	Wave III latency at 32 kHz		genotype effect: F (1, 7) = 0.5364, p = 0.4877; interval effect: F (9, 63) = 45.93, p < 0.0001; interaction: F (9, 29) = 0.1654, p = 0.9961	all p > 0.05

## Sheet: Supplementary Fig.1
Figure & Panel	Measurement	Statistical Test	Statistical Values	Post-hoc (Sidak multiple comparison test)
Supplementary Fig.1B	Wave IV amplitude at 4 kHz	Two-way ANOVA	genotype effect: F (1, 7) = 5.193, p = 0.0567; interval effect: F (5, 35) = 10.16, p < 0.0001; interaction: F (5, 24) = 1.017, p = 0.4298	all p > 0.05
	Wave IV amplitude at 8 kHz		genotype effect: F (1, 7) = 0.3821, p = 0.5561; interval effect: F (11, 77) = 12.98, p < 0.0001; interaction: F (11, 62) = 0.7524, p = 0.6846	all p > 0.05
	Wave IV amplitude at 16 kHz		genotype effect: F (1, 7) = 0.6817, p = 0.4362; interval effect: F (12, 84) = 26.84, p < 0.0001; interaction: F (12, 70) = 0.5418, p = 0.8798	all p > 0.05
	Wave IV amplitude at 32 kHz		genotype effect: F (1, 7) = 0.6109, p = 0.4600; interval effect: F (9, 63) = 27.00, p < 0.0001; interaction: F (9, 28) = 0.8656, p = 0.5657	all p > 0.05
Supplementary Fig.1C	Wave IV latency at 4 kHz		genotype effect: F (1, 7) = 2.132, p = 0.1877; interval effect: F (5, 35) = 19.77, p < 0.0001; interaction: F (5, 24) = 4.621, p = 0.0043	65 dB SPL, p = 0.0031
	Wave IV latency at 8 kHz		genotype effect: F (1, 7) = 0.004023, p = 0.9512; interval effect: F (11, 77) = 34.63, p < 0.0001; interaction: F (11, 62) = 0.5234, p = 0.8802	all p > 0.05
	Wave IV latency at 16 kHz		genotype effect: F (1, 7) = 0.1043, p = 0.7561; interval effect: F (12, 84) = 31.66, p < 0.0001; interaction: F (12, 70) = 0.5356, p = 0.8842	all p > 0.05
	Wave IV latency at 32 kHz		genotype effect: F (1, 7) = 0.01696, p = 0.9000; interval effect: F (9, 63) = 22.34, p < 0.0001; interaction: F (9, 29) = 0.6218, p = 0.7688	all p > 0.05

## Sheet: Supplementary Fig.2
Figure & Panel	Measurement	Statistical Test	Statistical Values	Post-hoc (Sidak multiple comparison test)
Supplementary Fig.2A	DPOAE threshold	Two-way ANOVA	genotype effect: F (1, 7) = 0.00775, p = 0.932; interval effect: F (2, 14) = 4.43, p = 0.0323; interaction: F (2, 14) = 1.31, p = 0.3018	all p > 0.05
Supplementary Fig.2B	DPOAE amplitude at 80 dB SPL		genotype effect: F (1, 7) = 1.057, p = 0.3381; interval effect: F (2, 14) = 5.317, p = 0.0191; interaction: F (2, 8) = 0.9703, p = 0.4195	all p > 0.05
Supplementary Fig.2C	DPOAE amplitude at 8.7 kHz		genotype effect: F (1, 7) = 1.027, p = 0.3446; interval effect: F (3, 21) = 63.06, p < 0.0001; interaction: F (3, 6) = 2.356, p = 0.1711	all p > 0.05
	DPOAE amplitude at 17.4 kHz		genotype effect: F (1, 7) = 0.8354, p = 0.3911; interval effect: F (6, 42) = 275.8, p < 0.0001; interaction: F (6, 10) = 0.5513, p = 0.7594	all p > 0.05
	DPOAE amplitude at 34.8 kHz		genotype effect: F (1, 5) = 0.5241, p = 0.5015; interval effect: F (1, 5) = 0.6551, p = 0.4551; interaction: F (1, 1) = 11.77, p = 0.1805	all p > 0.05

## Sheet: Supplementary Fig.3
Figure & Panel	Measurement	Statistical Test	Statistical Values	Post-hoc (Sidak multiple comparison test)
Supplementary Fig.3A	ABR threshold	Two-way ANOVA	genotype effect: F (1, 6) = 3.896, p = 0.0958; interval effect: F (2, 12) = 5.301, p = 0.0224; interaction: F (2, 5) = 0.7762, p = 0.5087	all p > 0.05
Supplementary Fig.3B	Wave I amplitude at 4 kHz		genotype effect: F (1, 6) = 0.1156, p = 0.7455; interval effect: F (4, 24) = 3.376, p = 0.0251; interaction: F (4, 1) = 0.07775, p = 0.9770	all p > 0.05
	Wave II amplitude at 4 kHz		genotype effect: F (1, 6) = 0.1292, p = 0.7316; interval effect: F (4, 24) = 4.159, p = 0.0106; interaction: F (4, 1) = 0.3632, p = 0.8276	all p > 0.05
	Wave III amplitude at 4 kHz		genotype effect: F (1, 6) = 0.1681, p = 0.6961; interval effect: F (4, 24) = 5.371, p = 0.0031; interaction: F (4, 1) = 0.2180, p = 0.9011	all p > 0.05
	Wave IV amplitude at 4 kHz		genotype effect: F (1, 6) = 0.01670, p = 0.9014; interval effect: F (4, 24) = 0.7081, p = 0.5943; interaction: F (4, 1) = 2.357, p = 0.4496	all p > 0.05
Supplementary Fig.3C	Wave I amplitude at 8 kHz		genotype effect: F (1, 6) = 1.030, p = 0.3493; interval effect: F (6, 36) = 4.900, p = 0.0009; interaction: F (6, 6) = 0.4965, p = 0.7924	all p > 0.05
	Wave II amplitude at 8 kHz		genotype effect: F (1, 6) = 1.421, p = 0.2783; interval effect: F (6, 36) = 5.868, p = 0.0002; interaction: F (6, 6) = 0.1128, p = 0.9911	all p > 0.05
	Wave III amplitude at 8 kHz		genotype effect: F (1, 6) = 2.716, p = 0.1504; interval effect: F (6, 36) = 4.368, p = 0.0021; interaction: F (6, 6) = 0.4962, p = 0.7926	all p > 0.05
	Wave IV amplitude at 8 kHz		genotype effect: F (1, 6) = 0.03154, p = 0.8649; interval effect: F (6, 36) = 3.588, p = 0.0069; interaction: F (6, 6) = 0.6932, p = 0.6662	all p > 0.05
Supplementary Fig.3D	Wave I latency at 4 kHz		genotype effect: F (1, 6) = 0.1544, p = 0.7079; interval effect: F (4, 24) = 15.85, p < 0.0001; interaction: F (4, 1) = 1.125, p = 0.6008	all p > 0.05
	Wave II latency at 4 kHz		genotype effect: F (1, 6) = 0.2416, p = 0.6405; interval effect: F (4, 24) = 9.304, p = 0.0001; interaction: F (4, 1) = 1.145, p = 0.5970	all p > 0.05
	Wave III latency at 4 kHz		genotype effect: F (1, 6) = 0.05220, p = 0.8269; interval effect: F (4, 24) = 7.664, p = 0.0004; interaction: F (4, 1) = 2.477, p = 0.4403	all p > 0.05
	Wave IV latency at 4 kHz		genotype effect: F (1, 6) = 0.1124, p = 0.7488; interval effect: F (4, 24) = 6.152, p = 0.0015; interaction: F (4, 1) = 1.501, p = 0.5398	all p > 0.05
	Wave I latency at 8 kHz		genotype effect: F (1, 6) = 5.670, p = 0.0547; interval effect: F (6, 36) = 7.857, p < 0.0001; interaction: F (6, 6) = 1.015, p = 0.4931	all p > 0.05
	Wave II latency at 8 kHz		genotype effect: F (1, 6) = 6.961, p = 0.0386; interval effect: F (6, 36) = 9.936, p < 0.0001; interaction: F (6, 6) = 0.9501, p = 0.5240	all p > 0.05
	Wave III latency at 8 kHz		genotype effect: F (1, 6) = 6.090, p = 0.0486; interval effect: F (6, 36) = 4.606, p = 0.0014; interaction: F (6, 6) = 0.6339, p = 0.7031	all p > 0.05
	Wave IV latency at 8 kHz		genotype effect: F (1, 6) = 4.407, p = 0.0805; interval effect: F (6, 36) = 2.357, p = 0.0505; interaction: F (6, 6) = 0.6875, p = 0.6697	all p > 0.05
