# Supplementary material for: Celf4 Regulates Excitability of Bushy Cells in the Cochlear Nucleus of the Mouse Brainstem
Source: Cell Mol Neurobiol. 2026 Apr 24;46:101. doi: 10.1007/s10571-026-01732-8 (PMC13243167; doi:10.1007/s10571-026-01732-8)
Supplement: Supplementary file 8 — Supplementary file8 (XLSX 52 KB) [file 10571_2026_1732_MOESM8_ESM.xlsx]

## Sheet: Fig.2
ABR threshold (Fig.2B)
Frequency (kHz)	WT (n = 8 mice)		Celf4+/- (n = 7 mice)		P value
	Mean (dB SPL)	Standard Deviation (dB)	Mean (dB SPL)	Standard Deviation (dB)
Click	46.875	3.72012	50.7143	3.45033	0.9024
4	62.5	7.55929	66.4286	2.43975	0.8802
8	31.875	4.58063	33.5714	5.56349	0.9971
16	28.75	2.31455	27.1429	2.67261	0.9978
32	48.75	19.9553	49.2857	10.5785	>0.999
Wave I amplitude at 4 kHz (Fig.2C)
Intensity (dB SPL)	WT (n = 8 mice)		Celf4+/- (n = 7 mice)		P value
	Mean (μV)	Standard Deviation (μV)	Mean (μV)	Standard Deviation (μV)
90	0.654625	0.441157	0.438214	0.165412	0.1265
85	0.5045	0.247675	0.487571	0.126225	>0.999
80	0.440812	0.10826	0.348071	0.0657485	0.8898
75	0.446688	0.104665	0.299286	0.162242	0.5059
70	0.268437	0.111673	0.358286	0.112033	0.915
65	0.219857	0.21348	0.2264	0.146107	>0.999
Wave I amplitude at 8 kHz (Fig.2C)
Intensity (dB SPL)	WT (n = 8 mice)		Celf4+/- (n = 7 mice)		P value
	Mean (μV)	Standard Deviation (μV)	Mean (μV)	Standard Deviation (μV)
90	2.28531	0.43214	2.16043	0.303104	0.9473
85	1.956	0.452077	1.72436	0.459736	0.3978
80	1.54787	0.593245	1.31807	0.44027	0.3827
75	1.13644	0.422086	1.16086	0.313939	>0.999
70	0.9075	0.209884	0.852357	0.174032	>0.999
65	0.85825	0.230692	0.8175	0.150294	>0.999
60	0.780125	0.219585	0.671571	0.260086	0.9983
55	0.65125	0.130867	0.616	0.243362	>0.999
50	0.446875	0.0455598	0.475214	0.122005	>0.999
45	0.509375	0.124806	0.417643	0.16603	0.9989
40	0.36925	0.14479	0.304286	0.12404	>0.999
35	0.308929	0.0641395	0.255	0.094751	>0.999
Wave I amplitude at 16 kHz (Fig.2C)
Intensity (dB SPL)	WT (n = 8 mice)		Celf4+/- (n = 7 mice)		P value
	Mean (μV)	Standard Deviation (μV)	Mean (μV)	Standard Deviation (μV)
90	2.39463	0.499127	2.44321	0.358652	>0.999
85	2.06044	0.426051	2.071	0.38066	>0.999
80	1.547	0.385113	1.59421	0.243303	>0.999
75	1.2465	0.249049	1.1195	0.232462	0.9697
70	0.9425	0.165706	0.8205	0.138064	0.9815
65	0.691813	0.102212	0.736357	0.225401	>0.999
60	0.550875	0.162957	0.571857	0.10312	>0.999
55	0.51175	0.114927	0.667	0.147029	0.9326
50	0.482563	0.140882	0.431929	0.0855061	>0.999
45	0.361312	0.128961	0.385714	0.108802	>0.999
40	0.310375	0.167591	0.374214	0.117969	>0.999
35	0.269125	0.10204	0.218929	0.1031	>0.999
30	0.247125	0.0758004	0.189667	0.111271	>0.999
Wave I amplitude at 32 kHz (Fig.2C)
Intensity (dB SPL)	WT (n = 8 mice)		Celf4+/- (n = 7 mice)		P value
	Mean (μV)	Standard Deviation (μV)	Mean (μV)	Standard Deviation (μV)
90	1.969	0.400191	1.78292	0.218958	0.9798
85	1.61636	0.355948	1.54083	0.28934	>0.999
80	1.48693	0.482604	1.0985	0.198898	0.1001
75	1.18979	0.362033	1.07014	0.309994	0.9668
70	1.03443	0.342296	0.854857	0.317441	0.8225
65	0.826571	0.260965	0.698083	0.142246	0.774
60	0.758083	0.129442	0.582333	0.207441	0.9001
55	0.57225	0.0547547	0.480917	0.0924713	0.9966
50	0.479667	0.10484	0.322417	0.210951	0.9405
45	0.4634	0.114971	0.2765	0.188747	0.7374
Wave II amplitude at 4 kHz (Fig.2D)
Intensity (dB SPL)	WT (n = 8 mice)		Celf4+/- (n = 7 mice)		P value
	Mean (μV)	Standard Deviation (μV)	Mean (μV)	Standard Deviation (μV)
90	1.19063	0.533198	0.907643	0.328683	0.2033
85	1.00331	0.450034	0.645071	0.135211	0.0562
80	0.770938	0.243007	0.539571	0.160441	0.4136
75	0.666687	0.124942	0.472143	0.179004	0.6099
70	0.637563	0.230312	0.412071	0.159724	0.4433
65	0.4425	0.129261	0.4374	0.197332	>0.999
Wave II amplitude at 8 kHz (Fig.2D)
Intensity (dB SPL)	WT (n = 8 mice)		Celf4+/- (n = 7 mice)		P value
	Mean (μV)	Standard Deviation (μV)	Mean (μV)	Standard Deviation (μV)
90	2.8385	0.545569	2.56157	0.460981	0.5292
85	2.52462	0.415703	2.25379	0.680806	0.5617
80	2.26281	0.300628	2.06507	0.463124	0.8982
75	2.14731	0.368355	1.82143	0.215314	0.2955
70	1.83	0.237821	1.59136	0.235731	0.7308
65	1.54238	0.204432	1.47271	0.193613	>0.999
60	1.23687	0.17997	1.26321	0.22301	>0.999
55	1.12938	0.334606	0.996429	0.148043	0.9943
50	1.03419	0.210835	0.866714	0.211685	0.9656
45	0.71625	0.193428	0.6735	0.225758	>0.999
40	0.658813	0.143335	0.597929	0.135413	>0.999
35	0.600643	0.195034	0.5783	0.0481957	>0.999
Wave II amplitude at 16 kHz (Fig.2D)
Intensity (dB SPL)	WT (n = 8 mice)		Celf4+/- (n = 7 mice)		P value
	Mean (μV)	Standard Deviation (μV)	Mean (μV)	Standard Deviation (μV)
90	2.78863	0.927749	2.89379	0.492675	>0.999
85	2.5365	0.81994	2.46493	0.76313	>0.999
80	2.32788	0.711984	2.1	0.667729	0.9346
75	1.89219	0.684302	1.69171	0.491467	0.9844
70	1.6445	0.521929	1.31871	0.525475	0.7458
65	1.58681	0.388898	1.22757	0.313622	0.6454
60	1.46006	0.30048	1.3405	0.354591	>0.999
55	1.41931	0.286032	1.15043	0.221385	0.9088
50	1.01906	0.142516	0.8795	0.255647	>0.999
45	1.06919	0.298328	0.838571	0.179213	0.9921
40	0.72375	0.0713948	0.798643	0.285093	>0.999
35	0.710625	0.205999	0.66	0.128632	>0.999
30	0.5045	0.183009	0.555917	0.199818	>0.999
Wave II amplitude at 32 kHz (Fig.2D)
Intensity (dB SPL)	WT (n = 8 mice)		Celf4+/- (n = 7 mice)		P value
	Mean (μV)	Standard Deviation (μV)	Mean (μV)	Standard Deviation (μV)
90	3.33881	0.847901	4.04308	0.791519	0.2974
85	2.13857	0.604186	1.64742	0.459162	0.9901
80	1.76507	0.470659	1.70879	0.304871	>0.999
75	1.58564	0.571601	1.26357	0.251707	>0.999
70	1.27043	0.433977	1.08157	0.507706	>0.999
65	1.10529	0.484399	0.982083	0.241185	>0.999
60	1.04392	0.320147	0.834	0.234377	>0.999
55	0.867333	0.168207	0.527583	0.139872	>0.999
50	0.589417	0.205028	0.597	0.168153	>0.999
45	0.5411	0.174977	0.4225	0.0383438	>0.999
Wave III amplitude at 4 kHz (Fig.2E)
Intensity (dB SPL)	WT (n = 8 mice)		Celf4+/- (n = 7 mice)		P value
	Mean (μV)	Standard Deviation (μV)	Mean (μV)	Standard Deviation (μV)
90	0.725938	0.212381	0.594214	0.245669	0.7236
85	0.529188	0.145084	0.470643	0.251356	0.9926
80	0.412062	0.158974	0.482214	0.192949	0.981
75	0.341062	0.151266	0.410857	0.267538	0.9818
70	0.318857	0.102722	0.396143	0.154693	0.8867
65	0.312083	0.128577	0.2863	0.156061	0.9964
Wave III amplitude at 8 kHz (Fig.2E)
Intensity (dB SPL)	WT (n = 8 mice)		Celf4+/- (n = 7 mice)		P value
	Mean (μV)	Standard Deviation (μV)	Mean (μV)	Standard Deviation (μV)
90	2.04781	0.632837	2.09421	0.78873	>0.999
85	1.51375	0.787495	1.70707	1.09771	0.9989
80	1.33544	0.456797	1.39543	0.620616	>0.999
75	1.16394	0.42655	1.16986	0.372658	>0.999
70	0.972562	0.142261	0.942786	0.463884	>0.999
65	0.73975	0.186822	0.901357	0.299661	0.9989
60	0.599562	0.133339	0.6055	0.242582	>0.999
55	0.466625	0.141544	0.545714	0.286449	>0.999
50	0.346687	0.113146	0.472143	0.23454	>0.999
45	0.300563	0.087595	0.471714	0.160571	0.9977
40	0.343	0.122918	0.48	0.395933	>0.999
35	0.275	0.117585	0.2424	0.0623973	>0.999
Wave III amplitude at 16 kHz (Fig.2E)
Intensity (dB SPL)	WT (n = 8 mice)		Celf4+/- (n = 7 mice)		P value
	Mean (μV)	Standard Deviation (μV)	Mean (μV)	Standard Deviation (μV)
90	2.074	0.728928	2.53893	0.656378	0.3519
85	1.57519	0.931089	1.9125	0.87904	0.8227
80	1.41162	0.740176	1.68693	0.55876	0.9572
75	1.31737	0.365126	1.2015	0.290773	>0.999
70	1.17494	0.270307	1.12957	0.442841	>0.999
65	1.08462	0.363289	0.9965	0.383162	>0.999
60	0.88275	0.219835	0.988357	0.172224	>0.999
55	0.724812	0.180539	0.748786	0.226108	>0.999
50	0.808312	0.137844	0.6265	0.152509	0.9966
45	0.694688	0.286619	0.752143	0.38026	>0.999
40	0.591875	0.155214	0.462929	0.113614	>0.999
35	0.39425	0.147822	0.509071	0.22758	>0.999
30	0.355875	0.203798	0.396167	0.187408	>0.999
Wave III amplitude at 32 kHz (Fig.2E)
Intensity (dB SPL)	WT (n = 8 mice)		Celf4+/- (n = 7 mice)		P value
	Mean (μV)	Standard Deviation (μV)	Mean (μV)	Standard Deviation (μV)
90	3.51281	0.548982	3.56542	0.92469	>0.999
85	1.72129	0.526489	1.43258	0.313437	0.9826
80	1.60129	0.543406	1.20043	0.361735	0.8023
75	1.30264	0.475015	0.909071	0.273138	0.8215
70	1.18714	0.421662	0.740357	0.375737	0.6652
65	0.940571	0.360447	0.760333	0.265156	0.9979
60	1.03158	0.186613	0.632833	0.185366	0.9192
55	0.762	0.133445	0.594917	0.256232	>0.999
50	0.680083	0.234632	0.453917	0.243762	>0.999
45	0.5108	0.149327	0.461667	0.29461	>0.999
Wave I latency at 4 kHz (Fig.2F)
Intensity (dB SPL)	WT (n = 8 mice)		Celf4+/- (n = 7 mice)		P value
	Mean (ms)	Standard Deviation (ms)	Mean (ms)	Standard Deviation (ms)
90	2.13388	0.0342154	2.18586	0.0959452	0.838
85	2.19025	0.06101	2.25614	0.0726852	0.6965
80	2.25175	0.0812646	2.33829	0.093284	0.4399
75	2.38537	0.0881297	2.40914	0.0916268	0.9979
70	2.52425	0.178562	2.55	0.125748	>0.999
65	2.67929	0.166898	2.7392	0.1901	>0.999
Wave II latency at 4 kHz (Fig.2F)
Intensity (dB SPL)	WT (n = 8 mice)		Celf4+/- (n = 7 mice)		P value
	Mean (ms)	Standard Deviation (ms)	Mean (ms)	Standard Deviation (ms)
90	3.19275	0.093094	3.17286	0.104338	0.9986
85	3.31087	0.100867	3.29614	0.083838	>0.999
80	3.35213	0.0494236	3.39614	0.0917014	0.9267
75	3.49087	0.0556043	3.49	0.0803534	>0.999
70	3.58838	0.0999913	3.62514	0.122125	0.9649
65	3.69571	0.0871832	3.8988	0.130943	0.0039
Wave III latency at 4 kHz (Fig.2F)
Intensity (dB SPL)	WT (n = 8 mice)		Celf4+/- (n = 7 mice)		P value
	Mean (ms)	Standard Deviation (ms)	Mean (ms)	Standard Deviation (ms)
90	4.27712	0.167184	4.28314	0.109996	>0.999
85	4.35425	0.156334	4.36529	0.150991	>0.999
80	4.43163	0.131605	4.51243	0.19543	0.7631
75	4.49325	0.0869741	4.61814	0.242967	0.3184
70	4.60643	0.0825002	4.64186	0.173488	>0.999
65	4.79133	0.168259	4.993	0.138329	0.084
Wave I latency at 8 kHz (Fig.2F)
Intensity (dB SPL)	WT (n = 8 mice)		Celf4+/- (n = 7 mice)		P value
	Mean (ms)	Standard Deviation (ms)	Mean (ms)	Standard Deviation (ms)
90	1.79975	0.0189793	1.79814	0.0567933	>0.999
85	1.85613	0.0342154	1.86857	0.0322586	>0.999
80	1.89712	0.0342154	1.93886	0.0368892	0.8109
75	1.94837	0.0434871	1.96814	0.0368892	>0.999
70	2.015	0.0309931	2.00329	0.0389988	>0.999
65	2.0615	0.0515198	2.05614	0.0239613	>0.999
60	2.108	0.052942	2.15071	0.0456206	0.82
55	2.20562	0.0375611	2.19171	0.0876617	>0.999
50	2.23637	0.0577233	2.31486	0.115553	0.0718
45	2.38025	0.0465948	2.38529	0.144415	>0.999
40	2.50387	0.0636585	2.509	0.082	>0.999
35	2.57943	0.105382	2.6404	0.128079	0.4341
Wave II latency at 8 kHz (Fig.2F)
Intensity (dB SPL)	WT (n = 8 mice)		Celf4+/- (n = 7 mice)		P value
	Mean (ms)	Standard Deviation (ms)	Mean (ms)	Standard Deviation (ms)
90	2.87913	0.147611	2.83786	0.100702	0.998
85	2.9305	0.13323	2.88486	0.0800238	0.9948
80	2.96125	0.112114	2.94357	0.0883834	>0.999
75	2.99187	0.0844637	3.00229	0.0824171	>0.999
70	3.07963	0.117157	3.03757	0.0804878	0.9977
65	3.126	0.0759172	3.10257	0.0400119	>0.999
60	3.17725	0.0569379	3.17286	0.0800238	>0.999
55	3.25937	0.0871598	3.24314	0.0687227	>0.999
50	3.34163	0.0927915	3.29629	0.11005	0.9951
45	3.47025	0.0849348	3.43129	0.118416	>0.999
40	3.573	0.0835618	3.56643	0.131515	>0.999
35	3.74857	0.107328	3.6686	0.114275	0.9163
Wave III latency at 8 kHz (Fig.2F)
Intensity (dB SPL)	WT (n = 8 mice)		Celf4+/- (n = 7 mice)		P value
	Mean (ms)	Standard Deviation (ms)	Mean (ms)	Standard Deviation (ms)
90	4.02037	0.205985	4.013	0.197181	>0.999
85	4.123	0.228119	4.054	0.165942	0.991
80	4.07688	0.159335	4.11286	0.152202	>0.999
75	4.11287	0.15557	4.10686	0.137148	>0.999
70	4.14363	0.158239	4.14229	0.110305	>0.999
65	4.23112	0.157597	4.22443	0.193956	>0.999
60	4.32362	0.172238	4.31243	0.149065	>0.999
55	4.40587	0.22245	4.33014	0.149594	0.9808
50	4.42638	0.137448	4.45957	0.12543	>0.999
45	4.48825	0.175353	4.53586	0.160634	>0.999
40	4.632	0.167239	4.75914	0.215911	0.6242
35	4.90029	0.226842	4.8366	0.0987411	>0.999
Wave I latency at 16 kHz (Fig.2F)
Intensity (dB SPL)	WT (n = 8 mice)		Celf4+/- (n = 7 mice)		P value
	Mean (ms)	Standard Deviation (ms)	Mean (ms)	Standard Deviation (ms)
90	1.66562	0.0659696	1.66257	0.0219154	>0.999
85	1.71687	0.0613222	1.72729	0.0338857	>0.999
80	1.75825	0.0927758	1.78071	0.020006	>0.999
75	1.80462	0.0744138	1.82171	0.0456206	>0.999
70	1.8405	0.0977256	1.851	0.0236714	>0.999
65	1.87662	0.0874903	1.87443	0.0322586	>0.999
60	1.93813	0.0597673	1.94471	0.0513962	>0.999
55	1.99988	0.102975	1.97986	0.0498144	>0.999
50	2.0565	0.0959568	2.05643	0.0534473	>0.999
45	2.15413	0.116127	2.139	0.0334764	>0.999
40	2.26213	0.170343	2.20929	0.0657463	0.9815
35	2.36488	0.152278	2.29143	0.074083	0.8162
30	2.48825	0.208556	2.46767	0.0864793	>0.999
Wave II latency at 16 kHz (Fig.2F)
Intensity (dB SPL)	WT (n = 8 mice)		Celf4+/- (n = 7 mice)		P value
	Mean (ms)	Standard Deviation (ms)	Mean (ms)	Standard Deviation (ms)
90	2.694	0.144158	2.66157	0.120467	>0.999
85	2.70412	0.158128	2.74357	0.0912211	>0.999
80	2.73988	0.158375	2.791	0.0553835	0.9984
75	2.80687	0.188882	2.78486	0.133775	>0.999
70	2.79175	0.131084	2.84386	0.135306	0.9975
65	2.8585	0.118515	2.84371	0.0932107	>0.999
60	2.92525	0.126998	2.89657	0.0881171	>0.999
55	3.00237	0.112115	2.973	0.0813921	>0.999
50	3.06413	0.128224	3.03771	0.0768521	>0.999
45	3.136	0.155279	3.07886	0.0992177	0.9954
40	3.24412	0.15288	3.19043	0.102792	0.9978
35	3.3675	0.18174	3.34329	0.12054	>0.999
30	3.56288	0.229398	3.47533	0.106474	0.6619
Wave III latency at 16 kHz (Fig.2F)
Intensity (dB SPL)	WT (n = 8 mice)		Celf4+/- (n = 7 mice)		P value
	Mean (ms)	Standard Deviation (ms)	Mean (ms)	Standard Deviation (ms)
90	3.81475	0.284712	3.70729	0.187491	0.9935
85	3.85575	0.297154	3.78386	0.191454	>0.999
80	3.789	0.231908	3.866	0.193089	>0.999
75	3.89175	0.247705	3.94243	0.219235	>0.999
70	4.02538	0.26517	3.98343	0.176672	>0.999
65	4.08725	0.244588	4.03029	0.140481	>0.999
60	4.18487	0.238777	4.17757	0.159205	>0.999
55	4.26187	0.206104	4.25971	0.148013	>0.999
50	4.39062	0.26914	4.31243	0.117364	>0.999
45	4.52412	0.255393	4.43614	0.184568	0.9991
40	4.70913	0.304682	4.52414	0.214991	0.6857
35	4.78625	0.341952	4.74171	0.158763	>0.999
30	5.08962	0.374376	4.8325	0.162027	0.1157
Wave I latency at 32 kHz (Fig.2F)
Intensity (dB SPL)	WT (n = 8 mice)		Celf4+/- (n = 7 mice)		P value
	Mean (ms)	Standard Deviation (ms)	Mean (ms)	Standard Deviation (ms)
90	1.52662	0.246512	1.43917	0.0639044	0.9907
85	1.46271	0.138473	1.47367	0.111686	>0.999
80	1.50414	0.157423	1.50986	0.0911892	>0.999
75	1.557	0.192075	1.55729	0.119719	>0.999
70	1.62186	0.216205	1.64529	0.208439	>0.999
65	1.69214	0.278231	1.62467	0.0770783	0.9942
60	1.65883	0.0996924	1.741	0.0673617	>0.999
55	1.74783	0.137019	1.7825	0.0672391	>0.999
50	1.8305	0.146673	1.93317	0.129907	>0.999
45	1.892	0.100429	2.13867	0.326561	0.9893
Wave II latency at 32 kHz (Fig.2F)
Intensity (dB SPL)	WT (n = 8 mice)		Celf4+/- (n = 7 mice)		P value
	Mean (ms)	Standard Deviation (ms)	Mean (ms)	Standard Deviation (ms)
90	2.31363	0.298123	2.23467	0.0763378	>0.999
85	2.37957	0.184733	2.32383	0.134604	0.9533
80	2.41471	0.21471	2.39714	0.151501	0.9955
75	2.44429	0.20821	2.46771	0.176252	>0.999
70	2.51486	0.261815	2.52057	0.177318	>0.999
65	2.60871	0.378468	2.52267	0.0885701	0.9736
60	2.5295	0.0961535	2.59117	0.097362	>0.999
55	2.6185	0.118254	2.68	0.0953121	>0.999
50	2.70733	0.114633	2.8035	0.150682	>0.999
45	2.772	0.103388	2.934	0.202823	>0.999
Wave III latency at 32 kHz (Fig.2F)
Intensity (dB SPL)	WT (n = 8 mice)		Celf4+/- (n = 7 mice)		P value
	Mean (ms)	Standard Deviation (ms)	Mean (ms)	Standard Deviation (ms)
90	3.316	0.254326	3.20817	0.124623	>0.999
85	3.502	0.34016	3.48233	0.199481	>0.999
80	3.59586	0.385757	3.59	0.192618	>0.999
75	3.678	0.385607	3.68986	0.217313	>0.999
70	3.74257	0.373877	3.76643	0.239674	>0.999
65	3.872	0.450736	3.78383	0.184073	0.9982
60	3.79733	0.109493	3.818	0.481965	0.9974
55	3.94133	0.114633	3.969	0.443517	0.9984
50	4.11283	0.21452	4.1335	0.476797	0.9974
45	4.2032	0.0534575	4.30467	0.247662	0.9826

## Sheet: Supplementary Fig.1
Wave IV amplitude at 4 kHz (Supplementary Fig.1B)
Intensity (dB SPL)	WT (n = 8 mice)		Celf4+/- (n = 7 mice)		P value
	Mean (μV)	Standard Deviation (μV)	Mean (μV)	Standard Deviation (μV)
90	0.96525	0.364178	0.959857	0.510591	>0.999
85	0.968688	0.306955	0.639286	0.192516	0.1161
80	0.709125	0.27827	0.427714	0.270647	0.2399
75	0.64075	0.137843	0.465143	0.238985	0.7344
70	0.695571	0.197604	0.449214	0.175443	0.5502
65	0.42	0.0982828	0.3945	0.262353	>0.999
Wave IV amplitude at 8 kHz (Supplementary Fig.1B)
Intensity (dB SPL)	WT (n = 8 mice)		Celf4+/- (n = 7 mice)		P value
	Mean (μV)	Standard Deviation (μV)	Mean (μV)	Standard Deviation (μV)
90	0.962688	0.384945	0.947214	0.570932	>0.999
85	1.07144	0.330927	0.9185	0.512034	0.9882
80	0.823	0.306972	0.882714	0.271837	>0.999
75	1.014	0.148956	0.921857	0.214187	>0.999
70	0.917125	0.235837	0.937286	0.34714	>0.999
65	0.8685	0.292549	0.603643	0.254168	0.6343
60	0.765625	0.199969	0.629	0.260721	0.9956
55	0.59825	0.195716	0.672071	0.259002	>0.999
50	0.632062	0.269267	0.463071	0.152053	0.9737
45	0.5205	0.237823	0.480786	0.295445	>0.999
40	0.415063	0.128545	0.424357	0.263726	>0.999
35	0.381143	0.160402	0.4178	0.205634	>0.999
Wave IV amplitude at 16 kHz (Supplementary Fig.1B)
Intensity (dB SPL)	WT (n = 8 mice)		Celf4+/- (n = 7 mice)		P value
	Mean (μV)	Standard Deviation (μV)	Mean (μV)	Standard Deviation (μV)
90	1.51925	0.64849	1.55336	0.532308	>0.999
85	0.944688	0.54774	1.13093	0.426621	0.9867
80	0.707125	0.484769	0.760786	0.333338	>0.999
75	0.623625	0.432033	0.848857	0.572461	0.9401
70	0.457813	0.43396	0.597429	0.257193	>0.999
65	0.372375	0.212267	0.6785	0.222257	0.6585
60	0.437688	0.327248	0.385429	0.149408	>0.999
55	0.359125	0.164892	0.355643	0.266287	>0.999
50	0.281875	0.12278	0.4015	0.137684	>0.999
45	0.3055	0.229227	0.291714	0.0876921	>0.999
40	0.257312	0.179702	0.247643	0.119063	>0.999
35	0.260375	0.106488	0.308429	0.161842	>0.999
30	0.269	0.130122	0.321083	0.0951401	>0.999
Wave IV amplitude at 32 kHz (Supplementary Fig.1B)
Intensity (dB SPL)	WT (n = 8 mice)		Celf4+/- (n = 7 mice)		P value
	Mean (μV)	Standard Deviation (μV)	Mean (μV)	Standard Deviation (μV)
90	2.2165	1.43722	2.99967	1.28397	0.0775
85	0.969214	0.514907	0.90225	0.303752	>0.999
80	0.807214	0.419709	0.840714	0.36685	>0.999
75	0.561143	0.323259	0.579143	0.278605	>0.999
70	0.456857	0.275174	0.509786	0.212669	>0.999
65	0.437571	0.0813324	0.4725	0.244167	>0.999
60	0.34975	0.184736	0.283333	0.108972	>0.999
55	0.195083	0.080014	0.308833	0.122458	>0.999
50	0.30175	0.114069	0.200333	0.0824631	>0.999
45	0.3085	0.0652428	0.261	0.120344	>0.999
Wave IV latency at 4 kHz (Supplementary Fig.1C)
Intensity (dB SPL)	WT (n = 8 mice)		Celf4+/- (n = 7 mice)		P value
	Mean (ms)	Standard Deviation (ms)	Mean (ms)	Standard Deviation (ms)
90	5.37225	0.181346	5.329	0.197146	0.9735
85	5.49075	0.145693	5.39957	0.110509	0.8057
80	5.50087	0.186211	5.50529	0.236909	>0.999
75	5.5935	0.153866	5.69929	0.187039	0.6355
70	5.72857	0.151326	5.852	0.165937	0.8399
65	5.8815	0.119313	6.1858	0.435951	0.0031
Wave IV latency at 8 kHz (Supplementary Fig.1C)
Intensity (dB SPL)	WT (n = 8 mice)		Celf4+/- (n = 7 mice)		P value
	Mean (ms)	Standard Deviation (ms)	Mean (ms)	Standard Deviation (ms)
90	5.0435	0.283914	5.02357	0.358193	>0.999
85	5.13075	0.309871	5.07671	0.455446	>0.999
80	5.0435	0.290946	4.953	0.369831	>0.999
75	4.997	0.220965	4.98843	0.156926	>0.999
70	5.08975	0.284732	5.04114	0.164138	>0.999
65	5.10513	0.21792	5.12329	0.167698	>0.999
60	5.20287	0.183821	5.21171	0.210759	>0.999
55	5.3775	0.246388	5.28214	0.225128	>0.999
50	5.465	0.29779	5.36429	0.218741	>0.999
45	5.578	0.225155	5.65243	0.368531	>0.999
40	5.758	0.330492	5.81086	0.370075	>0.999
35	5.89314	0.394413	6.0376	0.392822	0.9139
Wave IV latency at 16 kHz (Supplementary Fig.1C)
Intensity (dB SPL)	WT (n = 8 mice)		Celf4+/- (n = 7 mice)		P value
	Mean (ms)	Standard Deviation (ms)	Mean (ms)	Standard Deviation (ms)
90	4.92525	0.351512	4.90014	0.139323	>0.999
85	5.01262	0.379722	4.97043	0.173471	>0.999
80	5.03313	0.382573	5.09429	0.186196	>0.999
75	5.0845	0.484046	5.00586	0.352938	>0.999
70	5.20275	0.4679	5.03543	0.346413	0.9958
65	5.17713	0.398516	5.16457	0.295601	>0.999
60	5.20775	0.589824	5.31143	0.242815	>0.999
55	5.33138	0.474089	5.29386	0.431306	>0.999
50	5.40838	0.430551	5.30543	0.402958	>0.999
45	5.54225	0.569082	5.423	0.309135	>0.999
40	5.6705	0.419542	5.48186	0.369057	0.9864
35	5.80938	0.284769	5.78143	0.420747	>0.999
30	5.98925	0.247622	6.00483	0.18734	>0.999
Wave IV latency at 32 kHz (Supplementary Fig.1C)
Intensity (dB SPL)	WT (n = 8 mice)		Celf4+/- (n = 7 mice)		P value
	Mean (ms)	Standard Deviation (ms)	Mean (ms)	Standard Deviation (ms)
90	4.16425	0.357215	4.0375	0.171213	>0.999
85	4.52414	0.361556	4.394	0.215166	0.9944
80	4.58871	0.396634	4.53	0.230853	>0.999
75	4.55343	0.486395	4.59471	0.340455	>0.999
70	4.69443	0.486949	4.771	0.426006	>0.999
65	4.85329	0.701207	4.73683	0.360585	>0.999
60	4.68183	0.364581	4.83933	0.642569	>0.999
55	4.8805	0.322395	4.98333	0.673965	>0.999
50	4.956	0.293883	5.19583	0.71399	>0.999
45	4.9848	0.162922	5.49767	0.405983	0.9877

## Sheet: Supplementary Fig.2
DPOAE threshold (Supplementary Fig.2A)
f2 frequency (kHz)	WT (n = 8 mice)		Celf4+/- (n = 8 mice)		P value
	Mean (dB SPL)	Standard Deviation (dB)	Mean (dB SPL)	Standard Deviation (dB)
8.7	63.75	9.91031	68.125	10.9992	0.5096
17.4	60.625	12.3744	57.5	12.5357	0.7445
34.8	72.5	11.0195	71.875	8.83883	0.9969
DPOAE amplitude at 80 dB SPL (Supplementary Fig.2B)
f2 frequency (kHz)	WT (n = 8 mice)		Celf4+/- (n = 8 mice)		P value	WT noise floor (n = 8 mice)		Celf4+/- noise floor (n = 8 mice)
	Mean (dB SPL)	Standard Deviation (dB)	Mean (dB SPL)	Standard Deviation (dB)		Mean (dB SPL)	Standard Deviation (dB)	Mean (dB SPL)	Standard Deviation (dB)
8.7	10.4108	6.88747	3.78257	11.7081	0.3542	-15.6394	1.49993	-16.0012	1.84293
17.4	4.9975	10.7779	6.09788	13.38	0.9903	-22.8915	2.36157	-22.1249	1.84375
34.8	-5.06117	6.44436	-8.2538	6.39811	0.9181	-21.3503	0.944284	-20.6614	0.820155
DPOAE amplitude at 8.7 kHz (Supplementary Fig.2C)
f2 level (dB SPL)	WT (n = 8 mice)		Celf4+/- (n = 8 mice)		P value	WT noise floor (n = 8 mice)		Celf4+/- noise floor (n = 8 mice)
	Mean (dB SPL)	Standard Deviation (dB)	Mean (dB SPL)	Standard Deviation (dB)		Mean (dB SPL)	Standard Deviation (dB)	Mean (dB SPL)	Standard Deviation (dB)
80	10.4108	6.88747	3.78257	11.7081	0.5114	-15.6394	1.49993	-16.0012	1.84293
75	7.62514	4.46595	1.41333	10.9083	0.6679	-16.3086	1.45021	-16.5943	1.26771
70	2.68871	4.98659	-0.9918	10.3249	0.8227	-17.621	1.87716	-18.3317	2.20305
65	-2.99683	5.02076	-1.35467	9.42502	0.9981	-18.4155	2.05905	-16.9978	2.49236
DPOAE amplitude at 17.4 kHz(Supplementary Fig.2C)
f2 level (dB SPL)	WT (n = 8 mice)		Celf4+/- (n = 8 mice)		P value	WT noise floor (n = 8 mice)		Celf4+/- noise floor (n = 8 mice)
	Mean (dB SPL)	Standard Deviation (dB)	Mean (dB SPL)	Standard Deviation (dB)		Mean (dB SPL)	Standard Deviation (dB)	Mean (dB SPL)	Standard Deviation (dB)
80	4.9975	10.7779	6.09788	13.38	0.999	-22.8915	2.36157	-22.1249	1.84375
75	3.79843	9.84636	6.52157	9.73527	0.988	-21.0637	2.84586	-22.6143	1.61828
70	2.22883	8.53052	2.34243	9.58539	0.9846	-22.2724	1.20565	-21.9498	1.14642
65	-1.48917	6.40896	0.1675	8.00015	>0.9999	-23.5088	1.74777	-23.3222	2.4205
60	-4.8304	5.37266	-3.5785	5.55652	0.8447	-21.9949	2.81026	-20.6887	1.52103
55	-6.98733	5.08099	-7.0074	3.61565	0.9717	-23.021	2.0052	-22.2805	0.470978
50	-12.1547	4.20509	-8.92633	1.09829	0.8533	-21.3812	1.38792	-22.8988	1.62337
DPOAE amplitude at 34.8 kHz(Supplementary Fig.2C)
f2 level (dB SPL)	WT (n = 8 mice)		Celf4+/- (n = 8 mice)		P value	WT noise floor (n = 8 mice)		Celf4+/- noise floor (n = 8 mice)
	Mean (dB SPL)	Standard Deviation (dB)	Mean (dB SPL)	Standard Deviation (dB)		Mean (dB SPL)	Standard Deviation (dB)	Mean (dB SPL)	Standard Deviation (dB)
80	-5.06117	6.44436	-8.2538	6.39811	0.6026	-21.3503	0.944284	-20.6614	0.820155
75	-5.3275	5.99452	-9.6968	9.21075	0.8784	-22.1301	2.67701	-23.3832	2.46855

## Sheet: Supplementary Fig.3
ABR threshold (Supplementary Fig.3A)
	WT (n = 7 mice)			Celf4+/- (n = 7 mice)			P value
Frequency (kHz)	the number of mice with measurable thresholds	Mean (dB SPL)	Standard Deviation (dB)	the number of mice with measurable thresholds	Mean (dB SPL)	Standard Deviation (dB)
Click	5	63	18.2346	6	54.1667	9.70395	0.2591
4	5	69	16.3554	6	65.8333	10.6849	0.7096
8	7	67.8571	18.2248	6	53.3333	16.6333	0.1387
16	1	/	/	4	50	22.7303	/
32	1	/	/	1	/	/	/
Wave I amplitude at 4 kHz (Supplementary Fig.3B)
Intensity (dB SPL)	WT (n = 5 mice)		Celf4+/- (n = 6 mice)		P value
	Mean (μV)	Standard Deviation (μV)	Mean (μV)	Standard Deviation (μV)
90	0.5077	0.685065	0.61475	0.699975	0.9975
85	0.46525	0.655441	0.434667	0.455499	>0.999
80	0.277875	0.221584	0.347333	0.254035	0.9962
75	0.197375	0.114814	0.14525	0.079725	>0.999
70	0.149333	0.133767	0.2715	0.166823	0.9988
Wave II amplitude at 4 kHz (Supplementary Fig.3B)
Intensity (dB SPL)	WT (n = 5 mice)		Celf4+/- (n = 6 mice)		P value
	Mean (μV)	Standard Deviation (μV)	Mean (μV)	Standard Deviation (μV)
90	1.0242	1.34671	1.37692	1.44489	0.9903
85	1.23638	1.62028	1.20133	1.31725	>0.999
80	0.935875	1.09649	0.82325	0.98772	>0.999
75	0.19075	0.0507026	0.64375	0.516817	0.933
70	0.495333	0.342292	0.522333	0.468948	>0.999
Wave III amplitude at 4 kHz (Supplementary Fig.3B)
Intensity (dB SPL)	WT (n = 5 mice)		Celf4+/- (n = 6 mice)		P value
	Mean (μV)	Standard Deviation (μV)	Mean (μV)	Standard Deviation (μV)
90	0.8266	0.608415	0.93225	0.644506	>0.999
85	1.08888	0.890075	1.04708	0.806711	>0.999
80	0.758125	0.758655	0.874417	0.696659	0.995
75	0.5275	0.430515	0.727083	0.438607	0.9733
70	0.391167	0.389323	0.709833	0.0894935	0.9992
Wave IV amplitude at 4 kHz (Supplementary Fig.3B)
Intensity (dB SPL)	WT (n = 5 mice)		Celf4+/- (n = 6 mice)		P value
	Mean (μV)	Standard Deviation (μV)	Mean (μV)	Standard Deviation (μV)
90	0.6956	0.27247	0.54175	0.343744	0.9407
85	0.60825	0.258575	0.643083	0.310423	>0.999
80	0.397	0.0784315	0.538417	0.304745	0.9563
75	0.692125	0.616671	0.39675	0.218484	0.6318
70	0.4015	0.171434	0.625667	0.304599	0.6262
Wave I amplitude at 8 kHz (Supplementary Fig.3C)
Intensity (dB SPL)	WT (n = 7 mice)		Celf4+/- (n = 6 mice)		P value
	Mean (μV)	Standard Deviation (μV)	Mean (μV)	Standard Deviation (μV)
90	0.49925	0.791079	0.784833	0.600692	0.8473
85	0.398071	0.512258	0.447417	0.270887	>0.999
80	0.202286	0.267313	0.246	0.146374	>0.999
75	0.319125	0.179315	0.286333	0.242077	0.9993
70	0.298	0.346003	0.284583	0.325126	0.9769
65	0.3225	0.277893	0.345	0.306417	0.9575
60	0.2905	0.342947	0.443167	0.224538	0.8817
Wave II amplitude at 8 kHz (Supplementary Fig.3C)
Intensity (dB SPL)	WT (n = 7 mice)		Celf4+/- (n = 6 mice)		P value
	Mean (μV)	Standard Deviation (μV)	Mean (μV)	Standard Deviation (μV)
90	1.1775	1.79129	1.71517	1.21969	0.9369
85	0.7835	0.950924	1.17217	0.678724	0.9858
80	0.539857	0.502962	0.991667	0.609336	0.9678
75	0.599875	0.578924	0.751417	0.679353	0.967
70	0.7405	0.826198	0.706167	0.713507	0.9509
65	1.031	1.06137	0.924875	0.877036	0.9602
60	0.77325	0.864438	0.933667	0.904608	0.8335
Wave III amplitude at 8 kHz (Supplementary Fig.3C)
Intensity (dB SPL)	WT (n = 7 mice)		Celf4+/- (n = 6 mice)		P value
	Mean (μV)	Standard Deviation (μV)	Mean (μV)	Standard Deviation (μV)
90	0.960917	1.01545	1.7535	1.04045	0.287
85	0.754714	0.541942	1.21458	0.699707	0.811
80	0.387286	0.149907	1.02217	0.462627	0.4975
75	0.5475	0.241712	0.656083	0.352939	0.997
70	0.644167	0.58359	0.871167	0.662812	0.9006
65	0.8905	0.93126	0.844375	0.441688	>0.999
60	0.69925	0.667862	0.874	0.647336	0.9518
Wave IV amplitude at 8 kHz (Supplementary Fig.3C)
Intensity (dB SPL)	WT (n = 7 mice)		Celf4+/- (n = 6 mice)		P value
	Mean (μV)	Standard Deviation (μV)	Mean (μV)	Standard Deviation (μV)
90	0.828167	0.428849	0.76175	0.494412	>0.999
85	0.761786	0.226756	0.59675	0.431077	0.9642
80	0.527714	0.326123	0.491417	0.338532	>0.999
75	0.6295	0.404359	0.508083	0.259836	0.9986
70	0.437667	0.451903	0.437833	0.210661	>0.999
65	0.3445	0.400222	0.638625	0.282087	0.9424
60	0.3415	0.359917	0.5675	0.329332	0.9804
Wave I latency at 4 kHz (Supplementary Fig.3D)
Intensity (dB SPL)	WT (n = 5 mice)		Celf4+/- (n = 6 mice)		P value
	Mean (ms)	Standard Deviation (ms)	Mean (ms)	Standard Deviation (ms)
90	2.1386	0.295067	2.0975	0.212754	>0.999
85	2.23125	0.216093	2.12517	0.220254	0.8782
80	2.29275	0.243004	2.255	0.216761	0.9805
75	2.33375	0.302798	2.4405	0.348549	>0.999
70	2.48133	0.453134	2.495	0.403568	>0.999
Wave II latency at 4 kHz (Supplementary Fig.3D)
Intensity (dB SPL)	WT (n = 5 mice)		Celf4+/- (n = 6 mice)		P value
	Mean (ms)	Standard Deviation (ms)	Mean (ms)	Standard Deviation (ms)
90	3.0766	0.312222	3.09167	0.28195	>0.999
85	3.11575	0.409147	3.19433	0.236634	>0.999
80	3.2495	0.302285	3.304	0.287947	>0.999
75	3.3315	0.572739	3.46167	0.331415	>0.999
70	3.50967	0.66856	3.208	0.123	0.5887
Wave III latency at 4 kHz (Supplementary Fig.3D)
Intensity (dB SPL)	WT (n = 5 mice)		Celf4+/- (n = 6 mice)		P value
	Mean (ms)	Standard Deviation (ms)	Mean (ms)	Standard Deviation (ms)
90	4.4996	0.433839	4.5105	0.232381	>0.999
85	4.555	0.470814	4.5585	0.17747	>0.999
80	4.6785	0.451082	4.79833	0.349764	>0.999
75	4.6065	0.831194	5.07933	0.311623	0.6072
70	4.812	0.794456	4.82567	0.207356	0.9964
Wave IV latency at 4 kHz (Supplementary Fig.3D)
Intensity (dB SPL)	WT (n = 5 mice)		Celf4+/- (n = 6 mice)		P value
	Mean (ms)	Standard Deviation (ms)	Mean (ms)	Standard Deviation (ms)
90	5.8074	0.567812	5.9225	0.53301	0.9993
85	5.95325	0.403513	5.96367	0.54921	>0.999
80	6.087	0.466479	6.1485	0.542446	>0.999
75	6.0455	0.992221	6.55317	0.559628	0.8298
70	5.991	0.952702	6.32	0.670143	0.9986
Wave I latency at 8 kHz (Supplementary Fig.3D)
Intensity (dB SPL)	WT (n = 7 mice)		Celf4+/- (n = 6 mice)		P value
	Mean (ms)	Standard Deviation (ms)	Mean (ms)	Standard Deviation (ms)
90	2.0085	0.23905	1.8235	0.198958	0.5554
85	2.09771	0.164417	1.92633	0.125818	0.772
80	2.20357	0.29258	1.974	0.160412	0.4056
75	2.3855	0.461471	2.03583	0.259933	0.055
70	2.262	0.500513	2.20033	0.218806	0.5997
65	2.18	0.523259	2.20025	0.252581	0.8991
60	2.3855	0.639932	2.30333	0.435415	0.427
Wave II latency at 8 kHz (Supplementary Fig.3D)
Intensity (dB SPL)	WT (n = 7 mice)		Celf4+/- (n = 6 mice)		P value
	Mean (ms)	Standard Deviation (ms)	Mean (ms)	Standard Deviation (ms)
90	3.071	0.188634	2.71433	0.303404	0.2051
85	3.214	0.168742	2.776	0.325675	0.1015
80	3.41371	0.418237	2.96133	0.282436	0.0854
75	3.465	0.596184	3.06417	0.250485	0.0931
70	3.27667	0.494081	3.17367	0.338466	0.6592
65	3.3315	0.697914	3.24925	0.209518	0.9742
60	3.3725	0.581949	3.41367	0.250544	>0.999
Wave III latency at 8 kHz (Supplementary Fig.3D)
Intensity (dB SPL)	WT (n = 7 mice)		Celf4+/- (n = 6 mice)		P value
	Mean (ms)	Standard Deviation (ms)	Mean (ms)	Standard Deviation (ms)
90	4.50333	0.365805	3.88667	0.429695	0.1778
85	4.75329	0.397042	4.18817	0.583581	0.2631
80	4.91771	0.645556	4.11967	0.325448	0.0519
75	4.6785	0.572337	4.37317	0.339774	0.4664
70	4.68867	0.713629	4.53783	0.300744	0.6673
65	4.5445	0.843578	4.54475	0.0979502	0.936
60	4.6685	0.901561	4.634	0.0242487	0.895
Wave IV latency at 8 kHz (Supplementary Fig.3D)
Intensity (dB SPL)	WT (n = 7 mice)		Celf4+/- (n = 6 mice)		P value
	Mean (ms)	Standard Deviation (ms)	Mean (ms)	Standard Deviation (ms)
90	6.13517	0.513208	5.2645	0.62527	0.4242
85	6.275	0.689362	5.41533	0.791533	0.3593
80	6.42771	1.03043	5.3125	0.659698	0.1335
75	6.08725	1.03783	5.4495	0.632037	0.2288
70	5.78533	0.872702	5.7375	0.400035	0.7762
65	5.5935	0.989242	6.09725	0.279614	0.9867
60	5.9225	1.39654	6.183	0.335072	0.9662
