# Supplementary material for: Celf4 Regulates Excitability of Bushy Cells in the Cochlear Nucleus of the Mouse Brainstem
Source: Cell Mol Neurobiol. 2026 Apr 24;46:101. doi: 10.1007/s10571-026-01732-8 (PMC13243167; doi:10.1007/s10571-026-01732-8)
Supplement: Supplementary file 9 — Supplementary file9 (XLSX 15 KB) [file 10571_2026_1732_MOESM9_ESM.xlsx]

## Sheet: Genotyping-Primers
	Sequence (5'→3')
sgRNA1	ACAGCCCAGTATTTCGTGCG
sgRNA2	TACGGGCGATTGGCGTCTTT
F1	CATAGAAGCGGGAACCATGT
R1	AGAAGTAGGGAGTCGCAGCA
F2	CATAGAAGCGGGAACCATGT
R2	CCTGGCTAACTGGGCTACAA

## Sheet: qPCR-Primers
		Sequence (5'→3')
GAPDH	F	AGGTCGGTGTGAACGGATTTG
	R	TGTAGACCATGTAGTTGAGGTCA
Celf4	F	TGCTGCGGAAGCTGTGTTT
	R	AGCTCACGAAGCCTTCTCTCT
Kv1.1	F	GTGATGTCGGGGGAGAATGTT
	R	CCGGAGATGTTGATTACTACGC
Kv1.2	F	GCACCCACAAGACACCTATGA
	R	GTCTCTGGGAACTGGGCTAAG
Kv1.3	F	GGGGCATTGCCATTGTGTC
	R	AGGCGGGATAGTCTTTCTCATC
Kv1.6	F	AGATCGGAGAAATCCCTGACG
	R	CCAACCTCTCACTACTACAGCA
Kv3.1	F	TCCACCACTAATCTCCCTTTCTC
	R	GACTCAGGGGAAAACATCCCA
Kv4.2	F	GGGTGGATGCCTGTTGCTT
	R	GTCTTGCCATGTCTGGAAACG
Kv4.3	F	GCTCCCGTCGTAGCAAGAAG
	R	CGTCTGCTTTCAAATTAAGGCTG
Nav1.6	F	GCAAGCTCAAGAAACCACCC
	R	CCGTAGATGAAAGGCAAACTCT

## Sheet: Primary antibodies
Primary antibodies	Biological source	Vendor	Catalog number	RRID number
anti-Myosin 7a	Rabbit	Proteus Biosciences	25-6790	AB_10015251
anti-Prestin	Goat	Santa Cruz Biotechnology	sc-22692	AB_2302038
anti-NF	Chicken	Abcam	ab72996	AB_2149618
anti-Homer1	Rabbit	Abcam	ab184955	AB_2744679
anti-Ctbp2	Mouse	BD Biosciences	612044	AB_399431
anti- Tuj1	Mouse	BioLegend	801202	AB_2313773
anti-Vglut1	Rat	Oasis Biofarm	OB-PRT101	AB_3644224
anti-NeuN	Guinea pig	Oasis Biofarm	OB-PGP006	AB_2934234
anti-CELF4	Rabbit	Millipore Sigma	HPA013322	AB_3731325

## Sheet: Sencondary antibodies
Sencondary antibodies/Dye	Vendor	Catalog number	RRID number
Alexa Fluor® 488 AffiniPure® Donkey Anti-Chicken IgY (IgG) (H+L)	Jackson ImmunoResearch	703-545-155	AB_2340375
Alexa Fluor® 488 AffiniPure® Donkey Anti-Goat IgG (H+L)	Jackson ImmunoResearch	705-545-003	AB_2340428
Cy™3 AffiniPure® Goat Anti-Mouse IgG, Fcγ subclass 1 specific	Jackson ImmunoResearch	115-165-205	AB_2338694
Goat anti-Rat IgG (H+L) Cross-Adsorbed Secondary Antibody, Alexa Fluor™ 488	Thermo Fisher Scientific	A-11006	AB_2534074
Donkey-anti-Guinea pig IgG, AF555	Oasis Biofarm	D-GP555	AB_3713156
Alexa Fluor® 647 IgG Fraction Monoclonal Mouse Anti-Rabbit IgG	Jackson ImmunoResearch	211-602-171	AB_2339171
Phalloidin Conjugates (Alexa Fluor 555)	Thermo Fisher Scientific	A34055CN	NaN
DAPI	Sigma Aldrich	D9542	NaN
